# Supplementary material for: Synthesis and Rheological Characterization of a Novel Salecan Hydrogel
Source: Pharmaceutics. 2022 Jul 18;14(7):1492. doi: 10.3390/pharmaceutics14071492 (PMC9323046; doi:10.3390/pharmaceutics14071492)
Supplement: Supplementary file 1 [file pharmaceutics-14-01492-s001.zip]

Archive with 1 entries (1 files):
- pharmaceutics-1802229-supplementary.pdf
